# Supplementary material for: Acetyl-CoA Carboxylase Inhibitor CP640.186 Increases Tubulin Acetylation and Impairs Thrombin-Induced Platelet Aggregation
Source: Int J Mol Sci. 2021 Dec 4;22(23):13129. doi: 10.3390/ijms222313129 (PMC8658010; doi:10.3390/ijms222313129)
Supplement: Supplementary file 1 [file ijms-22-13129-s001.zip]

Archive with 1 entries (1 files):
- Octave et al, Supplementary corrected.pdf
